# Supplementary material for: First Report and Pathogenicity Analysis of Photobacterium damselae subsp. piscicida in Cage-Cultured Black Rockfish (Sebastes schlegelii) Associated with Skin Ulcers
Source: Microorganisms. 2025 Feb 17;13(2):441. doi: 10.3390/microorganisms13020441 (PMC11858037; doi:10.3390/microorganisms13020441)
Supplement: Supplementary file 1 [file microorganisms-13-00441-s001.zip]

Archive with 1 entries (1 files):
- microorganisms-3471630-supplementary.pdf
